# Supplementary material for: Discriminant Analysis PCA-LDA Assisted Surface-Enhanced Raman Spectroscopy for Direct Identification of Malaria-Infected Red Blood Cells
Source: Methods Protoc. 2022 Jun 10;5(3):49. doi: 10.3390/mps5030049 (PMC9231316; doi:10.3390/mps5030049)
Supplement: Supplementary file 1 [file mps-05-00049-s001.zip]

Archive with 1 entries (1 files):
- mps-1696124-SI.pdf
